# Supplementary material for: BGN Secreted by Cancer-Associated Fibroblasts Promotes Esophageal Squamous Cell Carcinoma Progression via Activation of TLR4-Mediated Erk and NF-κB Signaling Pathways
Source: Int J Mol Sci. 2025 Dec 13;26(24):12024. doi: 10.3390/ijms262412024 (PMC12733209; doi:10.3390/ijms262412024)
Supplement: Supplementary file 1 [file ijms-26-12024-s001.zip]

Archive with 1 entries (1 files):
- ijms-3933823-supplementary.pdf
